# Supplementary material for: Coffee Consumption and Risk of Hypertension in Adults: Systematic Review and Meta-Analysis
Source: Nutrients. 2023 Jul 7;15(13):3060. doi: 10.3390/nu15133060 (PMC10347253; doi:10.3390/nu15133060)
Supplement: Supplementary file 1 [file nutrients-15-03060-s001.zip]

Archive with 1 entries (1 files):
- nutrients-2464219-supplementary.pdf
